# Supplementary material for: ﻿Morphology, phylogeny and host specificity of two new Ophiocordyceps species belonging to the “zombie-ant fungi” clade (Ophiocordycipitaceae, Hypocreales)
Source: MycoKeys. 2023 Oct 16;99:269–96. doi: 10.3897/mycokeys.99.107565 (PMC10594121; doi:10.3897/mycokeys.99.107565)
Supplement: XML Treatment for Ophiocordyceps tortuosa [file mycokeys.99.107565-treatment1.xml]

<!DOCTYPE tp:taxon-treatment
  PUBLIC "-//TaxonX//DTD Taxonomic Treatment Publishing DTD v0 20100105//EN" "tax-treatment-NSO.dtd">
<tp:taxon-treatment xmlns:tp="http://www.plazi.org/taxpub"><tp:treatment-meta><kwd-group><label>Taxon classification</label><kwd>
                <named-content content-type="kingdom">Fungi</named-content>
              </kwd><kwd>
                <named-content content-type="order">Hypocreales</named-content>
              </kwd><kwd>
                <named-content content-type="family">Ophiocordycipitaceae</named-content>
              </kwd></kwd-group><mixed-citation publication-type="journal"><person-group><name><surname>Tang</surname><given-names>Dexiang</given-names></name><name><surname>Zhao</surname><given-names>Jing</given-names></name><name><surname>Lu</surname><given-names>Yingling</given-names></name><name><surname>Wang</surname><given-names>Zhiqin</given-names></name><name><surname>Sun</surname><given-names>Tao</given-names></name><name><surname>Liu</surname><given-names>Zuoheng</given-names></name><name><surname>Yu</surname><given-names>Hong</given-names></name></person-group><article-title>﻿Morphology, phylogeny and host specificity of two new <italic><tp:taxon-name><tp:taxon-name-part taxon-name-part-type="genus" reg="Ophiocordyceps">Ophiocordyceps</tp:taxon-name-part></tp:taxon-name></italic> species belonging to the “zombie-ant fungi” clade (<tp:taxon-name><tp:taxon-name-part taxon-name-part-type="family">Ophiocordycipitaceae</tp:taxon-name-part></tp:taxon-name>, <tp:taxon-name><tp:taxon-name-part taxon-name-part-type="order">Hypocreales</tp:taxon-name-part></tp:taxon-name>)</article-title><source>MycoKeys</source><day>16</day><month>10</month><year>2023</year><volume>99</volume><fpage>269</fpage><lpage>296</lpage><pub-id pub-id-type="doi">10.3897/mycokeys.99.107565</pub-id></mixed-citation></tp:treatment-meta><tp:nomenclature><label>﻿</label><tp:taxon-name>
              <object-id xmlns:xlink="http://www.w3.org/1999/xlink" content-type="arpha" xlink:type="simple">6C6D9418-4ECB-5993-B59B-AA3E2E670754</object-id>
              <tp:taxon-name-part taxon-name-part-type="genus" reg="Ophiocordyceps">Ophiocordyceps</tp:taxon-name-part>
              <tp:taxon-name-part taxon-name-part-type="species" reg="tortuosa">tortuosa</tp:taxon-name-part>
              <object-id xmlns:xlink="http://www.w3.org/1999/xlink" content-type="mycobank" xlink:type="simple">849060</object-id>
            </tp:taxon-name><tp:taxon-authority>Hong Yu bis, D.X. Tang &amp; J. Zhao</tp:taxon-authority><tp:taxon-status xmlns:xlink="http://www.w3.org/1999/xlink" xlink:type="simple">sp. nov.</tp:taxon-status><xref ref-type="fig" rid="F3">Fig. 3</xref></tp:nomenclature><tp:treatment-sec sec-type="etymology" id="SECID0ENSAM"><title>Etymology.</title><p>Tortuosa = tortuous, the epithet referred to the “tortuous” arrangement of ascospores in the asci.</p></tp:treatment-sec><tp:treatment-sec sec-type="diagnosis" id="SECID0ESSAM"><title>Diagnosis.</title><p>The difference between <italic><tp:taxon-name><tp:taxon-name-part taxon-name-part-type="genus" reg="Ophiocordyceps">Ophiocordyceps</tp:taxon-name-part><tp:taxon-name-part taxon-name-part-type="species" reg="tortuosa">tortuosa</tp:taxon-name-part></tp:taxon-name></italic> and related species is that <italic><tp:taxon-name><tp:taxon-name-part taxon-name-part-type="genus" reg="Ophiocordyceps">Ophiocordyceps</tp:taxon-name-part><tp:taxon-name-part taxon-name-part-type="species" reg="tortuosa">tortuosa</tp:taxon-name-part></tp:taxon-name></italic> produces lanceolate and obvious separate ascospores, while <italic><tp:taxon-name><tp:taxon-name-part taxon-name-part-type="genus" reg="Ophiocordyceps">O.</tp:taxon-name-part><tp:taxon-name-part taxon-name-part-type="species" reg="contiispora">contiispora</tp:taxon-name-part></tp:taxon-name></italic> produces fusiform and no obvious separate ascospores.</p></tp:treatment-sec><tp:treatment-sec sec-type="Holotype" id="SECID0ECUAM"><title>Holotype.</title><p>China, Yunnan Province, Puer City, Simao District. Infected <italic><tp:taxon-name><tp:taxon-name-part taxon-name-part-type="genus" reg="Colobopsis">Colobopsis</tp:taxon-name-part></tp:taxon-name></italic> sp. (<tp:taxon-name><tp:taxon-name-part taxon-name-part-type="subfamily">Formicinae</tp:taxon-name-part></tp:taxon-name>) biting into a leaf of <tp:taxon-name><tp:taxon-name-part taxon-name-part-type="family">Lauraceae</tp:taxon-name-part></tp:taxon-name> Juss., <named-content xmlns:xlink="http://www.w3.org/1999/xlink" content-type="dwc:verbatimCoordinates" xlink:type="simple"><named-content content-type="geo-json" specific-use="{&#34;type&#34;:&#34;Point&#34;,&#34;coordinates&#34;:[100.957778,22.711111]}" id="NCID0E3UAM" xlink:type="simple">22°42'40"N, 100°57'28"E</named-content></named-content>, alt. 1345 m, 03 October 2022, Hong Yu bis (<abbrev xmlns:xlink="http://www.w3.org/1999/xlink" xlink:title="Yunnan Herbal Herbarium" id="ABBRID0EBVAM" xlink:type="simple">YHH</abbrev> 2210035 – preserved in the Yunnan Herbal Herbarium).</p></tp:treatment-sec><tp:treatment-sec sec-type="description" id="SECID0EFVAM"><title>Description.</title><p><bold><italic>Sexual morph</italic></bold>: External mycelia produced from all orifices and sutures, often covering the host body, initially white turning brown. Stromata single to multiple, produced from dorsal pronotum, part branched, 16–24 mm in length, cylindrical, pale white to light brown, becoming pinkish at the apical part. Fertile region of lateral cushions, 1–3, commonly 2 per stroma, hemispherical, chocolate brown at maturity, 1–1.9 × 0.8–1.3 mm. Perithecia immersed to partially erumpent, flask-shaped, (211–) 218–298 (–305) × (94–) 99–142 (–158) μm, with short, exposed neck or ostiole. Asci 8-spored, hyaline, cylindrical, (92–) 96–132 (–134) × 7–11 (–13) μm. Ascus caps slightly prominent, hemispherical, 4–5 × (2–) 3–4 μm. Ascospores hyaline, thin-walled, lanceolate, tortuous arrangement in the ascus, 47–64 × 5–7 μm, 6–7-septate, gently curved at round apex, tapered end shorter than round apex.</p><p><bold><italic>Asexual morph</italic></bold>: <italic><tp:taxon-name><tp:taxon-name-part taxon-name-part-type="genus" reg="Hirsutella">Hirsutella</tp:taxon-name-part></tp:taxon-name></italic>-A type associated with the apical part of stromata. <italic><tp:taxon-name><tp:taxon-name-part taxon-name-part-type="genus" reg="Hirsutella">Hirsutella</tp:taxon-name-part></tp:taxon-name></italic>-C type produced from the leg and antennal joints. Phialides lageniform, 54–99 μm long, 4–6 μm width at base, tapering to a long neck, 1–2 μm in width. Conidia fusiform to limoniform, 6–8 × 3–5 μm, slightly narrowing at the top.</p><p><bold><italic>Germination process</italic></bold>: The released ascospores germinated within 48 h to produce 1–2 long and extremely narrow hair-like capilliconidiophores, (27–) 44–65 (–69) × 1–2 μm, bearing a single terminal capilliconidium, (5–) 6–9 × 3–4 (–5) μm, hyaline, smooth-walled, limoniform to fusiform, slightly narrowing and curved at the top.</p><p><bold><italic>Host</italic></bold>: <italic><tp:taxon-name><tp:taxon-name-part taxon-name-part-type="genus" reg="Colobopsis">Colobopsis</tp:taxon-name-part></tp:taxon-name></italic> sp. (<tp:taxon-name><tp:taxon-name-part taxon-name-part-type="subfamily">Formicinae</tp:taxon-name-part></tp:taxon-name>).</p></tp:treatment-sec><tp:treatment-sec sec-type="habitat" id="SECID0E6WAM"><title>Habitat.</title><p>Subtropical monsoon evergreen broad-leaved forest. Infected <italic><tp:taxon-name><tp:taxon-name-part taxon-name-part-type="genus" reg="Colobopsis">Colobopsis</tp:taxon-name-part></tp:taxon-name></italic> sp. biting into a leaf of <tp:taxon-name><tp:taxon-name-part taxon-name-part-type="family">Lauraceae</tp:taxon-name-part></tp:taxon-name> Juss., from 1.2 to 2.4 m above the ground.</p></tp:treatment-sec><tp:treatment-sec sec-type="distribution" id="SECID0ERXAM"><title>Distribution.</title><p>China, Yunnan Province, Puer City.</p></tp:treatment-sec><tp:treatment-sec sec-type="material" id="SECID0EWXAM"><title>Material examined.</title><p>China, Yunnan, Puer City, Simao District. Infected <italic><tp:taxon-name><tp:taxon-name-part taxon-name-part-type="genus" reg="Colobopsis">Colobopsis</tp:taxon-name-part></tp:taxon-name></italic> sp. biting into a leaf of <tp:taxon-name><tp:taxon-name-part taxon-name-part-type="family">Lauraceae</tp:taxon-name-part></tp:taxon-name> Juss., <named-content xmlns:xlink="http://www.w3.org/1999/xlink" content-type="dwc:verbatimCoordinates" xlink:type="simple"><named-content content-type="geo-json" specific-use="{&#34;type&#34;:&#34;Point&#34;,&#34;coordinates&#34;:[100.957778,22.711111]}" id="NCID0ELYAM" xlink:type="simple">22°42'40"N, 100°57'28"E</named-content></named-content>, alt. 1,345 m, 03 October 2022, D.X. Tang (<abbrev xmlns:xlink="http://www.w3.org/1999/xlink" xlink:title="Yunnan Herbal Herbarium" id="ABBRID0EQYAM" xlink:type="simple">YHH</abbrev> 2210003, <abbrev xmlns:xlink="http://www.w3.org/1999/xlink" xlink:title="Yunnan Herbal Herbarium" id="ABBRID0EUYAM" xlink:type="simple">YHH</abbrev> 2210004, <abbrev xmlns:xlink="http://www.w3.org/1999/xlink" xlink:title="Yunnan Herbal Herbarium" id="ABBRID0EYYAM" xlink:type="simple">YHH</abbrev> 2210005, <abbrev xmlns:xlink="http://www.w3.org/1999/xlink" xlink:title="Yunnan Herbal Herbarium" id="ABBRID0E3YAM" xlink:type="simple">YHH</abbrev> 2210006).</p></tp:treatment-sec><tp:treatment-sec sec-type="notes" id="SECID0EAZAM"><title>Notes.</title><p>In the phylogenetic tree, the new species <italic><tp:taxon-name><tp:taxon-name-part taxon-name-part-type="genus" reg="Ophiocordyceps">O.</tp:taxon-name-part><tp:taxon-name-part taxon-name-part-type="species" reg="tortuosa">tortuosa</tp:taxon-name-part></tp:taxon-name></italic> was sister to <italic><tp:taxon-name><tp:taxon-name-part taxon-name-part-type="genus" reg="Ophiocordyceps">O.</tp:taxon-name-part><tp:taxon-name-part taxon-name-part-type="species" reg="contiispora">contiispora</tp:taxon-name-part></tp:taxon-name></italic> (Fig. <xref ref-type="fig" rid="F1">1</xref>: BS = 100%, BPP = 100%) within <italic><tp:taxon-name><tp:taxon-name-part taxon-name-part-type="genus" reg="Ophiocordyceps">O.</tp:taxon-name-part><tp:taxon-name-part taxon-name-part-type="species" reg="unilateralis">unilateralis</tp:taxon-name-part></tp:taxon-name></italic> core clade (Fig. <xref ref-type="fig" rid="F1">1</xref>: BS = 100%, BPP = 100%). <italic><tp:taxon-name><tp:taxon-name-part taxon-name-part-type="genus" reg="Ophiocordyceps">Ophiocordyceps</tp:taxon-name-part><tp:taxon-name-part taxon-name-part-type="species" reg="tortuosa">tortuosa</tp:taxon-name-part></tp:taxon-name></italic> was distinct from other species of the <italic><tp:taxon-name><tp:taxon-name-part taxon-name-part-type="genus" reg="Ophiocordyceps">O.</tp:taxon-name-part><tp:taxon-name-part taxon-name-part-type="species" reg="unilateralis">unilateralis</tp:taxon-name-part></tp:taxon-name></italic> core clade in that it produced lanceolate, obvious separate and tortuous arrangement ascospores in the ascus and produced branched stromata, slightly narrowing conidia (Table <xref ref-type="table" rid="T3">3</xref>).</p><fig id="F1" position="float" orientation="portrait"><object-id xmlns:xlink="http://www.w3.org/1999/xlink" content-type="doi" xlink:type="simple">10.3897/mycokeys.99.107565.figure1</object-id><object-id xmlns:xlink="http://www.w3.org/1999/xlink" content-type="arpha" xlink:type="simple">B00D17D9-6AC6-502B-BA72-E217BD33DAB3</object-id><label>Figure 1.</label><caption><p>Phylogenetic tree of <italic><tp:taxon-name><tp:taxon-name-part taxon-name-part-type="genus" reg="Ophiocordyceps">Ophiocordyceps</tp:taxon-name-part></tp:taxon-name></italic> and related genera, based on the concatenation of LSU, <abbrev xmlns:xlink="http://www.w3.org/1999/xlink" xlink:title="small subunit nuclear ribosomal DNA" id="ABBRID0EK3AM" xlink:type="simple">SSU</abbrev>, <italic>TEF1α</italic>, <italic>RPB1</italic> and <italic>RPB2</italic> sequence data. The tree was generated from an alignment of 4,827 sites and 143 taxa (38 within <italic><tp:taxon-name><tp:taxon-name-part taxon-name-part-type="genus" reg="Ophiocordyceps">O.</tp:taxon-name-part><tp:taxon-name-part taxon-name-part-type="species" reg="unilateralis">unilateralis</tp:taxon-name-part></tp:taxon-name></italic>). The phylogeny was inferred using the IQ-tree. Values at the nodes represent IQ-tree bootstrap proportions (on the left) and posterior probabilities (on the right). All values were shown at the nodes. The scale bar 0.02 indicates the number of expected mutations per site. The two new species were indicated in blue and red font within <italic><tp:taxon-name><tp:taxon-name-part taxon-name-part-type="genus" reg="Ophiocordyceps">O.</tp:taxon-name-part><tp:taxon-name-part taxon-name-part-type="species" reg="unilateralis">unilateralis</tp:taxon-name-part></tp:taxon-name></italic> core clade. Two species (<italic><tp:taxon-name><tp:taxon-name-part taxon-name-part-type="genus" reg="Tolypocladium">T.</tp:taxon-name-part><tp:taxon-name-part taxon-name-part-type="species" reg="inflatum">inflatum</tp:taxon-name-part></tp:taxon-name></italic> OSC 71235 and <italic><tp:taxon-name><tp:taxon-name-part taxon-name-part-type="genus" reg="Tolypocladium">T.</tp:taxon-name-part><tp:taxon-name-part taxon-name-part-type="species" reg="ophioglossoides">ophioglossoides</tp:taxon-name-part></tp:taxon-name></italic> CBS 100239) in <italic><tp:taxon-name><tp:taxon-name-part taxon-name-part-type="genus" reg="Tolypocladium">Tolypocladium</tp:taxon-name-part></tp:taxon-name></italic> were used as the outgroup taxa.</p></caption><graphic xmlns:xlink="http://www.w3.org/1999/xlink" xlink:href="mycokeys-99-269-g001.jpg" position="float" orientation="portrait" xlink:type="simple" id="oo_922066.jpg"><uri content-type="original_file" xlink:type="simple">https://binary.pensoft.net/fig/922066</uri></graphic></fig><fig id="F2" position="float" orientation="portrait"><object-id xmlns:xlink="http://www.w3.org/1999/xlink" content-type="doi" xlink:type="simple">10.3897/mycokeys.99.107565.figure2</object-id><object-id xmlns:xlink="http://www.w3.org/1999/xlink" content-type="arpha" xlink:type="simple">27D0FA5C-0BC0-56EB-9ECC-1B6716006A82</object-id><label>Figure 2.</label><caption><p>Phylogenetic tree of some genera of the <tp:taxon-name><tp:taxon-name-part taxon-name-part-type="subfamily">Formicinae</tp:taxon-name-part></tp:taxon-name> based on <italic><abbrev xmlns:xlink="http://www.w3.org/1999/xlink" xlink:title="mitochondrial cytochrome c oxidase subunit I" id="ABBRID0EM6AM" xlink:type="simple">COI</abbrev></italic> sequence data. The tree was generated from an alignment of 660 sites and 131 taxa. The phylogeny was inferred using the IQ-tree. Values at the nodes represent IQ-tree bootstrap proportions (on the left) and posterior probabilities (on the right). All values were shown at the nodes. The scale bar 0.05 indicates the number of expected mutations per site. The species (<italic><tp:taxon-name><tp:taxon-name-part taxon-name-part-type="genus" reg="Colonopsis">Colonopsis</tp:taxon-name-part></tp:taxon-name></italic> sp. <abbrev xmlns:xlink="http://www.w3.org/1999/xlink" xlink:title="Yunnan Herbal Herbarium" id="ABBRID0EAABM" xlink:type="simple">YHH</abbrev> 2210006 and <italic><tp:taxon-name><tp:taxon-name-part taxon-name-part-type="genus" reg="Colonopsis">Colonopsis</tp:taxon-name-part></tp:taxon-name></italic> sp. <abbrev xmlns:xlink="http://www.w3.org/1999/xlink" xlink:title="Yunnan Herbal Herbarium" id="ABBRID0ELABM" xlink:type="simple">YHH</abbrev> 2210007) are indicated in black and bold font in this work. The Latin name on the right of the tree refers to the pathogenic fungi infecting the host ants and the illustration refers to the fungi infecting ants in the wild. <italic><tp:taxon-name><tp:taxon-name-part taxon-name-part-type="genus" reg="Daceton">Daceton</tp:taxon-name-part><tp:taxon-name-part taxon-name-part-type="species" reg="armigerum">armigerum</tp:taxon-name-part></tp:taxon-name></italic> USNM was used as the outgroup taxa.</p></caption><graphic xmlns:xlink="http://www.w3.org/1999/xlink" xlink:href="mycokeys-99-269-g002.jpg" position="float" orientation="portrait" xlink:type="simple" id="oo_922067.jpg"><uri content-type="original_file" xlink:type="simple">https://binary.pensoft.net/fig/922067</uri></graphic></fig><fig id="F3" position="float" orientation="portrait"><object-id xmlns:xlink="http://www.w3.org/1999/xlink" content-type="doi" xlink:type="simple">10.3897/mycokeys.99.107565.figure3</object-id><object-id xmlns:xlink="http://www.w3.org/1999/xlink" content-type="arpha" xlink:type="simple">D082CCE5-6360-566F-95A1-F2FC2013E1E2</object-id><label>Figure 3.</label><caption><p><italic><tp:taxon-name><tp:taxon-name-part taxon-name-part-type="genus" reg="Ophiocordyceps">Ophiocordyceps</tp:taxon-name-part><tp:taxon-name-part taxon-name-part-type="species" reg="tortuosa">tortuosa</tp:taxon-name-part></tp:taxon-name></italic><bold>a–d</bold> infected <italic><tp:taxon-name><tp:taxon-name-part taxon-name-part-type="genus" reg="Colobopsis">Colobopsis</tp:taxon-name-part></tp:taxon-name></italic> sp. biting into a leaf of <tp:taxon-name><tp:taxon-name-part taxon-name-part-type="family">Lauraceae</tp:taxon-name-part></tp:taxon-name> Juss <bold>e</bold> the three ascomata produced from the stroma <bold>f, g</bold> cross-section of ascomata showing the perithecial arrangement <bold>h, i</bold> asci <bold>j, k</bold> ascospores <bold>l, m</bold> ascospore with capilliconidiophores <bold>n</bold> capilliconidium <bold>o–q</bold> phialides <bold>r</bold> conidia. Scale bars: 4000 µm (<bold>a, b</bold>); 3000 µm (<bold>c, d</bold>); 2000 µm (<bold>e</bold>); 200 µm (<bold>f</bold>); 100 µm (<bold>g</bold>); 20 µm (<bold>h, i</bold>); 10 µm (<bold>j, k</bold>); 20 µm (<bold>l, m</bold>); 10 µm (<bold>n</bold>); 20 µm (<bold>o–r</bold>).</p></caption><graphic xmlns:xlink="http://www.w3.org/1999/xlink" xlink:href="mycokeys-99-269-g003.jpg" position="float" orientation="portrait" xlink:type="simple" id="oo_922068.jpg"><uri content-type="original_file" xlink:type="simple">https://binary.pensoft.net/fig/922068</uri></graphic></fig><table-wrap id="T3" position="float" orientation="portrait"><label>Table 3.</label><caption><p>Morphological comparison of two novel taxa and related species within <italic><tp:taxon-name><tp:taxon-name-part taxon-name-part-type="genus" reg="Ophiocordyceps">Ophiocordyceps</tp:taxon-name-part><tp:taxon-name-part taxon-name-part-type="species" reg="unilateralis">unilateralis</tp:taxon-name-part></tp:taxon-name></italic> complex.</p></caption><table id="TID0ENRBM" rules="all"><tbody><tr><th rowspan="1" colspan="1">Species</th><th rowspan="1" colspan="1">Host</th><th rowspan="1" colspan="1">Death position</th><th rowspan="1" colspan="1">Stromata</th><th rowspan="1" colspan="1">Ascomata</th><th rowspan="1" colspan="1">Perithecia (μm)</th><th rowspan="1" colspan="1">Asci (μm)</th><th rowspan="1" colspan="1">Prominent cap</th><th rowspan="1" colspan="1">Ascospores (μm)</th><th rowspan="1" colspan="1">Septation</th><th rowspan="1" colspan="1"><tp:taxon-name><tp:taxon-name-part taxon-name-part-type="genus" reg="Hirsutella">Hirsutella</tp:taxon-name-part></tp:taxon-name> asexual morph (μm)</th><th rowspan="1" colspan="1">Conidia (μm)</th><th rowspan="1" colspan="1">References</th></tr><tr><td rowspan="1" colspan="1">
                      <italic>
                        <tp:taxon-name><tp:taxon-name-part taxon-name-part-type="genus" reg="Ophiocordyceps">Ophiocordyceps</tp:taxon-name-part><tp:taxon-name-part taxon-name-part-type="species" reg="acroasca">acroasca</tp:taxon-name-part></tp:taxon-name>
                      </italic>
                    </td><td rowspan="1" colspan="1"><italic><tp:taxon-name><tp:taxon-name-part taxon-name-part-type="genus" reg="Camponotus">Camponotus</tp:taxon-name-part></tp:taxon-name></italic> sp.</td><td rowspan="1" colspan="1">biting leaf</td><td rowspan="1" colspan="1">single</td><td rowspan="1" colspan="1">hemispherical, 3 × 2–3 mm</td><td rowspan="1" colspan="1">ovoid, 247–296 × 176–225</td><td rowspan="1" colspan="1">cylindrical, 8-spored, 131–172 × 5–8</td><td rowspan="1" colspan="1">prominent, 3–5 × 4–6</td><td rowspan="1" colspan="1">vermiform, 83–108 × 2–3</td><td rowspan="1" colspan="1">4–5</td><td rowspan="1" colspan="1"><tp:taxon-name><tp:taxon-name-part taxon-name-part-type="genus" reg="Hirsutella">Hirsutella</tp:taxon-name-part></tp:taxon-name>-A type and <tp:taxon-name><tp:taxon-name-part taxon-name-part-type="genus" reg="Hirsutella">Hirsutella</tp:taxon-name-part></tp:taxon-name>-Ctype, 17–30 × 1–4</td><td rowspan="1" colspan="1">limoniform, 2–3 × 1–2</td><td rowspan="1" colspan="1">
                      <xref ref-type="bibr" rid="B47">Tang et al. (2023b)</xref>
                    </td></tr><tr><td rowspan="1" colspan="1">
                      <italic>
                        <tp:taxon-name><tp:taxon-name-part taxon-name-part-type="genus" reg="Ophiocordyceps">Ophiocordyceps</tp:taxon-name-part><tp:taxon-name-part taxon-name-part-type="species" reg="basiasca">basiasca</tp:taxon-name-part></tp:taxon-name>
                      </italic>
                    </td><td rowspan="1" colspan="1"><italic><tp:taxon-name><tp:taxon-name-part taxon-name-part-type="genus" reg="Camponotus">Camponotus</tp:taxon-name-part></tp:taxon-name></italic> sp.</td><td rowspan="1" colspan="1">biting leaf</td><td rowspan="1" colspan="1">single</td><td rowspan="1" colspan="1">spherical, 3 × 2 mm</td><td rowspan="1" colspan="1">flask-shaped or ovoid, 202–242 × 102–149</td><td rowspan="1" colspan="1">cylindrical, 8-spored, 96–188 × 4–9</td><td rowspan="1" colspan="1">hemispherical, 3–5 × 4–5</td><td rowspan="1" colspan="1">vermiform, 89–119 × 2–3</td><td rowspan="1" colspan="1">4–5</td><td rowspan="1" colspan="1"><tp:taxon-name><tp:taxon-name-part taxon-name-part-type="genus" reg="Hirsutella">Hirsutella</tp:taxon-name-part></tp:taxon-name>-A type, 10–23 × 1–5</td><td rowspan="1" colspan="1">oviform, 1–4 × 1–2</td><td rowspan="1" colspan="1">
                      <xref ref-type="bibr" rid="B47">Tang et al. (2023b)</xref>
                    </td></tr><tr><td rowspan="1" colspan="1">
                      <italic>
                        <tp:taxon-name><tp:taxon-name-part taxon-name-part-type="genus" reg="Ophiocordyceps">Ophiocordyceps</tp:taxon-name-part><tp:taxon-name-part taxon-name-part-type="species" reg="contiispora">contiispora</tp:taxon-name-part></tp:taxon-name>
                      </italic>
                    </td><td rowspan="1" colspan="1"><italic><tp:taxon-name><tp:taxon-name-part taxon-name-part-type="genus" reg="Camponotus">Camponotus</tp:taxon-name-part></tp:taxon-name></italic> sp.</td><td rowspan="1" colspan="1">biting leaf</td><td rowspan="1" colspan="1">single</td><td rowspan="1" colspan="1">disc-shaped, 0.7–1 mm</td><td rowspan="1" colspan="1">flask-shaped, 158–212 × 69–122</td><td rowspan="1" colspan="1">cylindrical, 8-spored, 89–130 × 4–9</td><td rowspan="1" colspan="1">hemispherical or square, 1–3 × 3–5</td><td rowspan="1" colspan="1">fusiform, 38–48 × 2–4</td><td rowspan="1" colspan="1">no obvious separation</td><td rowspan="1" colspan="1"><tp:taxon-name><tp:taxon-name-part taxon-name-part-type="genus" reg="Hirsutella">Hirsutella</tp:taxon-name-part></tp:taxon-name>-C type, 57–92 × 1–4</td><td rowspan="1" colspan="1">olivary or flask-shaped, 4–6 × 1–2</td><td rowspan="1" colspan="1">
                      <xref ref-type="bibr" rid="B47">Tang et al. (2023b)</xref>
                    </td></tr><tr><td rowspan="1" colspan="1">
                      <italic>
                        <tp:taxon-name><tp:taxon-name-part taxon-name-part-type="genus" reg="Ophiocordyceps">Ophiocordyceps</tp:taxon-name-part><tp:taxon-name-part taxon-name-part-type="species" reg="ansiformis">ansiformis</tp:taxon-name-part></tp:taxon-name>
                      </italic>
                    </td><td rowspan="1" colspan="1"><italic><tp:taxon-name><tp:taxon-name-part taxon-name-part-type="genus" reg="Colobopsis">Colobopsis</tp:taxon-name-part></tp:taxon-name></italic> sp.</td><td rowspan="1" colspan="1">biting leaf</td><td rowspan="1" colspan="1">single</td><td rowspan="1" colspan="1">hemispherical, 1–1.3 × 0.7–1 mm</td><td rowspan="1" colspan="1">flask-shaped, 174–290 × 99–128</td><td rowspan="1" colspan="1">cylindrical, 88–112 × 7–11</td><td rowspan="1" colspan="1">hemispherical, 4–7 × 2–4</td><td rowspan="1" colspan="1">lanceolate, 45–59 × 5–7</td><td rowspan="1" colspan="1">6–9</td><td rowspan="1" colspan="1"><tp:taxon-name><tp:taxon-name-part taxon-name-part-type="genus" reg="Hirsutella">Hirsutella</tp:taxon-name-part></tp:taxon-name>-A type, 15–24 × 3–4</td><td rowspan="1" colspan="1"/><td rowspan="1" colspan="1">This study</td></tr><tr><td rowspan="1" colspan="1">
                      <italic>
                        <tp:taxon-name><tp:taxon-name-part taxon-name-part-type="genus" reg="Ophiocordyceps">Ophiocordyceps</tp:taxon-name-part><tp:taxon-name-part taxon-name-part-type="species" reg="septa">septa</tp:taxon-name-part></tp:taxon-name>
                      </italic>
                    </td><td rowspan="1" colspan="1"><italic><tp:taxon-name><tp:taxon-name-part taxon-name-part-type="genus" reg="Camponotus">Camponotus</tp:taxon-name-part></tp:taxon-name></italic> sp.</td><td rowspan="1" colspan="1">biting leaf</td><td rowspan="1" colspan="1">single</td><td rowspan="1" colspan="1">hemispherical, 2 mm</td><td rowspan="1" colspan="1">fusoid-ellipsoid, 280–300 × 100–150</td><td rowspan="1" colspan="1">cylindrical, 8-spored, 125–165 × 12.5–15</td><td rowspan="1" colspan="1">–</td><td rowspan="1" colspan="1">lanceolate, 45–50 × 6–8</td><td rowspan="1" colspan="1">7–8</td><td rowspan="1" colspan="1">Hisutella-A type, 25 × 2–3; Hisutella-C type, 50 × 5.5</td><td rowspan="1" colspan="1">fusiform, 5–6 × 1–2; fusiform to narrowly lemoniform, 9 × 5</td><td rowspan="1" colspan="1">
                      <xref ref-type="bibr" rid="B24">Kobmoo et al. (2015)</xref>
                    </td></tr><tr><td rowspan="1" colspan="1">
                      <italic>
                        <tp:taxon-name><tp:taxon-name-part taxon-name-part-type="genus" reg="Ophiocordyceps">Ophiocordyceps</tp:taxon-name-part><tp:taxon-name-part taxon-name-part-type="species" reg="subtiliphialida">subtiliphialida</tp:taxon-name-part></tp:taxon-name>
                      </italic>
                    </td><td rowspan="1" colspan="1"><italic><tp:taxon-name><tp:taxon-name-part taxon-name-part-type="genus" reg="Camponotus">Camponotus</tp:taxon-name-part></tp:taxon-name></italic> sp.</td><td rowspan="1" colspan="1">biting leaf</td><td rowspan="1" colspan="1">single</td><td rowspan="1" colspan="1">disc-shaped, 2 × 1.2–1.9 mm</td><td rowspan="1" colspan="1">flask-shaped, 195–296 × 87–161</td><td rowspan="1" colspan="1">cylindrical, 8-spored, 89–119 × 5–9</td><td rowspan="1" colspan="1">hemispherical, 2–4 × 5–7</td><td rowspan="1" colspan="1">lanceolate, 52–72 × 5–8</td><td rowspan="1" colspan="1">6–7</td><td rowspan="1" colspan="1"><tp:taxon-name><tp:taxon-name-part taxon-name-part-type="genus" reg="Hirsutella">Hirsutella</tp:taxon-name-part></tp:taxon-name>-C type, 70–116 × 1–3</td><td rowspan="1" colspan="1">olivary, 6–10 × 3–6</td><td rowspan="1" colspan="1">
                      <xref ref-type="bibr" rid="B47">Tang et al. (2023b)</xref>
                    </td></tr><tr><td rowspan="1" colspan="1">
                      <italic>
                        <tp:taxon-name><tp:taxon-name-part taxon-name-part-type="genus" reg="Ophiocordyceps">Ophiocordyceps</tp:taxon-name-part><tp:taxon-name-part taxon-name-part-type="species" reg="tortuosa">tortuosa</tp:taxon-name-part></tp:taxon-name>
                      </italic>
                    </td><td rowspan="1" colspan="1"><italic><tp:taxon-name><tp:taxon-name-part taxon-name-part-type="genus" reg="Colobopsis">Colobopsis</tp:taxon-name-part></tp:taxon-name></italic> sp.</td><td rowspan="1" colspan="1">biting leaf</td><td rowspan="1" colspan="1">single to multiple</td><td rowspan="1" colspan="1">hemispherical, 1–1.9 × 0.8–1.3 mm</td><td rowspan="1" colspan="1">flask-shaped, 211–305 × 94–158</td><td rowspan="1" colspan="1">cylindrical, 92–134 × 7–13</td><td rowspan="1" colspan="1">hemispherical, 4–5 × 2–4</td><td rowspan="1" colspan="1">lanceolate, 47–64 × 5–7</td><td rowspan="1" colspan="1">6–7</td><td rowspan="1" colspan="1"><tp:taxon-name><tp:taxon-name-part taxon-name-part-type="genus" reg="Hirsutella">Hirsutella</tp:taxon-name-part></tp:taxon-name>-A type, 54–99 × 1–6</td><td rowspan="1" colspan="1">fusiform to limoniform, 6–8 × 3–5</td><td rowspan="1" colspan="1">This study</td></tr></tbody></table></table-wrap></tp:treatment-sec><ref-list><ref id="B47"><mixed-citation xmlns:xlink="http://www.w3.org/1999/xlink" xlink:type="simple"><person-group><name name-style="western"><surname>Tang</surname><given-names>DX</given-names></name><name name-style="western"><surname>Huang</surname><given-names>O</given-names></name><name name-style="western"><surname>Zou</surname><given-names>WQ</given-names></name><name name-style="western"><surname>Wang</surname><given-names>YB</given-names></name><name name-style="western"><surname>Wang</surname><given-names>Y</given-names></name><name name-style="western"><surname>Dong</surname><given-names>QY</given-names></name><name name-style="western"><surname>Sun</surname><given-names>T</given-names></name><name name-style="western"><surname>Yang</surname><given-names>G</given-names></name><name name-style="western"><surname>Yu</surname><given-names>H</given-names></name></person-group> (<year>2023b</year>) <article-title>Six new species of zombie-ant fungi from Yunnan in China.</article-title><source>IMA Fungus</source><volume>14</volume>(<issue>1</issue>): <fpage>1</fpage>–<lpage>9</lpage>. <ext-link xlink:href="10.1186/s43008-023-00114-9" ext-link-type="doi" xlink:type="simple">https://doi.org/10.1186/s43008-023-00114-9</ext-link></mixed-citation></ref><ref id="B24"><mixed-citation xmlns:xlink="http://www.w3.org/1999/xlink" xlink:type="simple"><person-group><name name-style="western"><surname>Kobmoo</surname><given-names>N</given-names></name><name name-style="western"><surname>Mongkolsamrit</surname><given-names>S</given-names></name><name name-style="western"><surname>Wutikhun</surname><given-names>T</given-names></name><name name-style="western"><surname>Tasanathai</surname><given-names>K</given-names></name><name name-style="western"><surname>Khonsanit</surname><given-names>A</given-names></name><name name-style="western"><surname>Thanakitpipattana</surname><given-names>D</given-names></name><name name-style="western"><surname>Luangsa-ard</surname><given-names>JJ</given-names></name></person-group> (<year>2015</year>) <article-title>New species of <italic><tp:taxon-name><tp:taxon-name-part taxon-name-part-type="genus">Ophiocordyceps</tp:taxon-name-part><tp:taxon-name-part taxon-name-part-type="species">unilateralis</tp:taxon-name-part></tp:taxon-name></italic>, an ubiquitous pathogen of ants from Thailand.</article-title><source>Fungal Biology</source><volume>119</volume>(<issue>1</issue>): <fpage>44</fpage>–<lpage>52</lpage>. <ext-link xlink:href="10.1016/j.funbio.2014.10.008" ext-link-type="doi" xlink:type="simple">https://doi.org/10.1016/j.funbio.2014.10.008</ext-link></mixed-citation></ref></ref-list></tp:taxon-treatment>
