# Supplementary material for: ﻿Morphology, phylogeny and host specificity of two new Ophiocordyceps species belonging to the “zombie-ant fungi” clade (Ophiocordycipitaceae, Hypocreales)
Source: MycoKeys. 2023 Oct 16;99:269–96. doi: 10.3897/mycokeys.99.107565 (PMC10594121; doi:10.3897/mycokeys.99.107565)
Supplement: XML Treatment for Ophiocordyceps ansiformis [file mycokeys.99.107565-treatment2.xml]

<!DOCTYPE tp:taxon-treatment
  PUBLIC "-//TaxonX//DTD Taxonomic Treatment Publishing DTD v0 20100105//EN" "tax-treatment-NSO.dtd">
<tp:taxon-treatment xmlns:tp="http://www.plazi.org/taxpub"><tp:treatment-meta><kwd-group><label>Taxon classification</label><kwd>
                <named-content content-type="kingdom">Fungi</named-content>
              </kwd><kwd>
                <named-content content-type="order">Hypocreales</named-content>
              </kwd><kwd>
                <named-content content-type="family">Ophiocordycipitaceae</named-content>
              </kwd></kwd-group><mixed-citation publication-type="journal"><person-group><name><surname>Tang</surname><given-names>Dexiang</given-names></name><name><surname>Zhao</surname><given-names>Jing</given-names></name><name><surname>Lu</surname><given-names>Yingling</given-names></name><name><surname>Wang</surname><given-names>Zhiqin</given-names></name><name><surname>Sun</surname><given-names>Tao</given-names></name><name><surname>Liu</surname><given-names>Zuoheng</given-names></name><name><surname>Yu</surname><given-names>Hong</given-names></name></person-group><article-title>﻿Morphology, phylogeny and host specificity of two new <italic><tp:taxon-name><tp:taxon-name-part taxon-name-part-type="genus" reg="Ophiocordyceps">Ophiocordyceps</tp:taxon-name-part></tp:taxon-name></italic> species belonging to the “zombie-ant fungi” clade (<tp:taxon-name><tp:taxon-name-part taxon-name-part-type="family">Ophiocordycipitaceae</tp:taxon-name-part></tp:taxon-name>, <tp:taxon-name><tp:taxon-name-part taxon-name-part-type="order">Hypocreales</tp:taxon-name-part></tp:taxon-name>)</article-title><source>MycoKeys</source><day>16</day><month>10</month><year>2023</year><volume>99</volume><fpage>269</fpage><lpage>296</lpage><pub-id pub-id-type="doi">10.3897/mycokeys.99.107565</pub-id></mixed-citation></tp:treatment-meta><tp:nomenclature><label>﻿</label><tp:taxon-name>
              <object-id xmlns:xlink="http://www.w3.org/1999/xlink" content-type="arpha" xlink:type="simple">3A4A6D1E-2E65-57CB-95E9-9470FB84BD41</object-id>
              <tp:taxon-name-part taxon-name-part-type="genus" reg="Ophiocordyceps">Ophiocordyceps</tp:taxon-name-part>
              <tp:taxon-name-part taxon-name-part-type="species" reg="ansiformis">ansiformis</tp:taxon-name-part>
              <object-id xmlns:xlink="http://www.w3.org/1999/xlink" content-type="mycobank" xlink:type="simple">849061</object-id>
            </tp:taxon-name><tp:taxon-authority>Hong Yu bis, D.X. Tang &amp; J. Zhao</tp:taxon-authority><tp:taxon-status xmlns:xlink="http://www.w3.org/1999/xlink" xlink:type="simple">sp. nov.</tp:taxon-status><xref ref-type="fig" rid="F4">Fig. 4</xref></tp:nomenclature><tp:treatment-sec sec-type="etymology" id="SECID0E5WBM"><title>Etymology.</title><p>Ansi- = handle, formis = forms, the epithet refers to ascospores having a handle-shape.</p></tp:treatment-sec><tp:treatment-sec sec-type="diagnosis" id="SECID0EDXBM"><title>Diagnosis.</title><p><italic><tp:taxon-name><tp:taxon-name-part taxon-name-part-type="genus" reg="Ophiocordyceps">Ophiocordyceps</tp:taxon-name-part><tp:taxon-name-part taxon-name-part-type="species" reg="ansiformis">ansiformis</tp:taxon-name-part></tp:taxon-name></italic> differs from closely-related species by producing lanceolate ascospores with a structure resembling a handle-shape in the middle, while <italic><tp:taxon-name><tp:taxon-name-part taxon-name-part-type="genus" reg="Ophiocordyceps">O.</tp:taxon-name-part><tp:taxon-name-part taxon-name-part-type="species" reg="contiispora">contiispora</tp:taxon-name-part></tp:taxon-name></italic> produces fusiform ascospores that do not exhibit a similar structure in the middle.</p></tp:treatment-sec><tp:treatment-sec sec-type="Holotype" id="SECID0EIYBM"><title>Holotype.</title><p>China, Yunnan Province, Jinghong City, Puwen Town. Infected <italic><tp:taxon-name><tp:taxon-name-part taxon-name-part-type="genus" reg="Colobopsis">Colobopsis</tp:taxon-name-part></tp:taxon-name></italic> sp. (<tp:taxon-name><tp:taxon-name-part taxon-name-part-type="subfamily">Formicinae</tp:taxon-name-part></tp:taxon-name>) biting into a leaf of <tp:taxon-name><tp:taxon-name-part taxon-name-part-type="family">Rubiaceae</tp:taxon-name-part></tp:taxon-name> Juss., <named-content xmlns:xlink="http://www.w3.org/1999/xlink" content-type="dwc:verbatimCoordinates" xlink:type="simple"><named-content content-type="geo-json" specific-use="{&#34;type&#34;:&#34;Point&#34;,&#34;coordinates&#34;:[100.982500,22.523333]}" id="NCID0ECZBM" xlink:type="simple">22°31'24"N, 100°58'57"E</named-content></named-content>, alt. 1,029 m, 02 October 2022, Hong Yu bis (<abbrev xmlns:xlink="http://www.w3.org/1999/xlink" xlink:title="Yunnan Herbal Herbarium" id="ABBRID0EHZBM" xlink:type="simple">YHH</abbrev> 2210036 – preserved in the Yunnan Herbal Herbarium).</p></tp:treatment-sec><tp:treatment-sec sec-type="description" id="SECID0ELZBM"><title>Description.</title><p><bold><italic>Sexual morph</italic></bold>: External mycelia produced from all orifices and sutures, brown at maturity. Stroma single, produced from dorsal pronotum, never branched, 25–28 mm in length, cylindrical, dark brown at maturity, light brown at the apical part. Fertile region of lateral cushions, 1–3, hemispherical, 1–1.3 × 0.7–1 mm. Perithecia immersed to partially erumpent, flask-shaped, (174–) 189–290 × 99–126 (–128) μm, with short, exposed neck or ostiole. Asci 8-spored, hyaline, cylindrical, (88–) 92–108 (–112) × 7–10 (–11) μm. Ascus caps prominent, hemispherical, 4–6 (–7) × 2–3 (–4) μm. Ascospores hyaline, thin-walled, lanceolate, having a handle-shape in the middle, 45–59 × 5–6 (–7) μm, 6–9-septate, tapering at apex.</p><fig id="F4" position="float" orientation="portrait"><object-id xmlns:xlink="http://www.w3.org/1999/xlink" content-type="doi" xlink:type="simple">10.3897/mycokeys.99.107565.figure4</object-id><object-id xmlns:xlink="http://www.w3.org/1999/xlink" content-type="arpha" xlink:type="simple">3BF40604-9A6D-5BEA-8509-B3BA23549155</object-id><label>Figure 4.</label><caption><p><italic><tp:taxon-name><tp:taxon-name-part taxon-name-part-type="genus" reg="Ophiocordyceps">Ophiocordyceps</tp:taxon-name-part><tp:taxon-name-part taxon-name-part-type="species" reg="ansiformis">ansiformis</tp:taxon-name-part></tp:taxon-name></italic><bold>a</bold> infected <italic><tp:taxon-name><tp:taxon-name-part taxon-name-part-type="genus" reg="Colobopsis">Colobopsis</tp:taxon-name-part></tp:taxon-name></italic> sp. biting into a leaf of <tp:taxon-name><tp:taxon-name-part taxon-name-part-type="family">Rubiaceae</tp:taxon-name-part></tp:taxon-name> Juss <bold>b</bold> the three ascomata produced from the stroma <bold>c, d</bold> cross-section of ascomata showing the perithecial arrangement <bold>e–h</bold> ascus <bold>i–k</bold> ascospores <bold>l–o</bold> ascospores with capilliconidiophores <bold>p</bold> capilliconidium <bold>q</bold> phialides. Scale bars: 4000 µm (<bold>a</bold>); 2000 µm (<bold>b</bold>); 200 µm (<bold>c</bold>); 100 µm (<bold>d</bold>); 20 µm (<bold>e–h</bold>); 10 µm (<bold>i, j</bold>); 20 µm (<bold>k–o</bold>); 10 µm (<bold>p, q</bold>); 5 µm (<bold>r</bold>).</p></caption><graphic xmlns:xlink="http://www.w3.org/1999/xlink" xlink:href="mycokeys-99-269-g004.jpg" position="float" orientation="portrait" xlink:type="simple" id="oo_922069.jpg"><uri content-type="original_file" xlink:type="simple">https://binary.pensoft.net/fig/922069</uri></graphic></fig><p><bold><italic>Asexual morph</italic></bold>: <italic><tp:taxon-name><tp:taxon-name-part taxon-name-part-type="genus" reg="Hirsutella">Hirsutella</tp:taxon-name-part></tp:taxon-name></italic>-A type present along stromata. Phialides lageniform, 15–24 × 3–4 μm, tapering to a short neck, 6–8 μm in length. Conidia were not observed.</p><p><bold><italic>Germination process</italic></bold>: Ascospores released on agar germinated after 48 h to produce 1–2 capilliconidiophores, (54–) 60–79 (–84) × 0.8–1.4 μm, bearing a terminal capilliconidium, hyaline, smooth-walled, limoniform, 6–10 × 3–4 μm, slightly narrowing apically.</p><p><bold><italic>Host</italic></bold>: <italic><tp:taxon-name><tp:taxon-name-part taxon-name-part-type="genus" reg="Colobopsis">Colobopsis</tp:taxon-name-part></tp:taxon-name></italic> sp. (<tp:taxon-name><tp:taxon-name-part taxon-name-part-type="subfamily">Formicinae</tp:taxon-name-part></tp:taxon-name>).</p></tp:treatment-sec><tp:treatment-sec sec-type="habitat" id="SECID0EE4BM"><title>Habitat.</title><p>Subtropical monsoon evergreen broad-leaved forest. Infected <italic><tp:taxon-name><tp:taxon-name-part taxon-name-part-type="genus" reg="Colobopsis">Colobopsis</tp:taxon-name-part></tp:taxon-name></italic> sp. biting into a leaf of <tp:taxon-name><tp:taxon-name-part taxon-name-part-type="family">Rubiaceae</tp:taxon-name-part></tp:taxon-name> Juss., from 0.8 to 1 m above the ground.</p></tp:treatment-sec><tp:treatment-sec sec-type="distribution" id="SECID0EW4BM"><title>Distribution.</title><p>China, Yunnan Province, Jinghong City.</p></tp:treatment-sec><tp:treatment-sec sec-type="material" id="SECID0E24BM"><title>Material examined.</title><p>China, Yunnan Province, Jinghong City, Puwen Town. Infected <italic><tp:taxon-name><tp:taxon-name-part taxon-name-part-type="genus" reg="Colobopsis">Colobopsis</tp:taxon-name-part></tp:taxon-name></italic> sp. biting into a leaf of <tp:taxon-name><tp:taxon-name-part taxon-name-part-type="family">Rubiaceae</tp:taxon-name-part></tp:taxon-name> Juss., <named-content xmlns:xlink="http://www.w3.org/1999/xlink" content-type="dwc:verbatimCoordinates" xlink:type="simple"><named-content content-type="geo-json" specific-use="{&#34;type&#34;:&#34;Point&#34;,&#34;coordinates&#34;:[100.982500,22.523333]}" id="NCID0EQ5BM" xlink:type="simple">22°31'24"N, 100°58'57"E</named-content></named-content>, alt. 1,029 m, 02 October 2022, D.X. Tang (<abbrev xmlns:xlink="http://www.w3.org/1999/xlink" xlink:title="Yunnan Herbal Herbarium" id="ABBRID0EV5BM" xlink:type="simple">YHH</abbrev> 2210007).</p></tp:treatment-sec><tp:treatment-sec sec-type="notes" id="SECID0EZ5BM"><title>Notes.</title><p>Phylogenetic analyses showed that <italic><tp:taxon-name><tp:taxon-name-part taxon-name-part-type="genus" reg="Ophiocordyceps">O.</tp:taxon-name-part><tp:taxon-name-part taxon-name-part-type="species" reg="ansiformis">ansiformis</tp:taxon-name-part></tp:taxon-name></italic> formed a sister lineage with <italic><tp:taxon-name><tp:taxon-name-part taxon-name-part-type="genus" reg="Ophiocordyceps">O.</tp:taxon-name-part><tp:taxon-name-part taxon-name-part-type="species" reg="tortuosa">tortuosa</tp:taxon-name-part></tp:taxon-name></italic> and <italic><tp:taxon-name><tp:taxon-name-part taxon-name-part-type="genus" reg="Ophiocordyceps">O.</tp:taxon-name-part><tp:taxon-name-part taxon-name-part-type="species" reg="contiispora">contiispora</tp:taxon-name-part></tp:taxon-name></italic>, was clustered in the <italic><tp:taxon-name><tp:taxon-name-part taxon-name-part-type="genus" reg="Ophiocordyceps">O.</tp:taxon-name-part><tp:taxon-name-part taxon-name-part-type="species" reg="unilateralis">unilateralis</tp:taxon-name-part></tp:taxon-name></italic> core clade, with statistical support from bootstrap proportions (BS = 85%) and Bayesian posterior probabilities (BPP = 95%) (Fig. <xref ref-type="fig" rid="F1">1</xref>). <italic><tp:taxon-name><tp:taxon-name-part taxon-name-part-type="genus" reg="Ophiocordyceps">Ophiocordyceps</tp:taxon-name-part><tp:taxon-name-part taxon-name-part-type="species" reg="ansiformis">ansiformis</tp:taxon-name-part></tp:taxon-name></italic> was similar to <italic><tp:taxon-name><tp:taxon-name-part taxon-name-part-type="genus" reg="Ophiocordyceps">O.</tp:taxon-name-part><tp:taxon-name-part taxon-name-part-type="species" reg="tortuosa">tortuosa</tp:taxon-name-part></tp:taxon-name></italic> and <italic><tp:taxon-name><tp:taxon-name-part taxon-name-part-type="genus" reg="Ophiocordyceps">O.</tp:taxon-name-part><tp:taxon-name-part taxon-name-part-type="species" reg="contiispora">contiispora</tp:taxon-name-part></tp:taxon-name></italic> in the same host <italic><tp:taxon-name><tp:taxon-name-part taxon-name-part-type="genus" reg="Colobopsis">Colobopsis</tp:taxon-name-part></tp:taxon-name></italic> sp. (Fig. <xref ref-type="fig" rid="F2">2</xref>). However, it differed from <italic><tp:taxon-name><tp:taxon-name-part taxon-name-part-type="genus" reg="Ophiocordyceps">O.</tp:taxon-name-part><tp:taxon-name-part taxon-name-part-type="species" reg="tortuosa">tortuosa</tp:taxon-name-part></tp:taxon-name></italic> and <italic><tp:taxon-name><tp:taxon-name-part taxon-name-part-type="genus" reg="Ophiocordyceps">O.</tp:taxon-name-part><tp:taxon-name-part taxon-name-part-type="species" reg="contiispora">contiispora</tp:taxon-name-part></tp:taxon-name></italic> in that it produced lanceolate ascospores and has a handle-shape in the middle (Table <xref ref-type="table" rid="T3">3</xref>).</p></tp:treatment-sec><tp:treatment-sec><!--Section generated to contain objects referenced in tp:taxon-treatment.--><fig id="F1" position="float" orientation="portrait"><object-id xmlns:xlink="http://www.w3.org/1999/xlink" content-type="doi" xlink:type="simple">10.3897/mycokeys.99.107565.figure1</object-id><object-id xmlns:xlink="http://www.w3.org/1999/xlink" content-type="arpha" xlink:type="simple">B00D17D9-6AC6-502B-BA72-E217BD33DAB3</object-id><label>Figure 1.</label><caption><p>Phylogenetic tree of <italic><tp:taxon-name><tp:taxon-name-part taxon-name-part-type="genus" reg="Ophiocordyceps">Ophiocordyceps</tp:taxon-name-part></tp:taxon-name></italic> and related genera, based on the concatenation of LSU, <abbrev xmlns:xlink="http://www.w3.org/1999/xlink" xlink:title="small subunit nuclear ribosomal DNA" id="ABBRID0EK3AM" xlink:type="simple">SSU</abbrev>, <italic>TEF1α</italic>, <italic>RPB1</italic> and <italic>RPB2</italic> sequence data. The tree was generated from an alignment of 4,827 sites and 143 taxa (38 within <italic><tp:taxon-name><tp:taxon-name-part taxon-name-part-type="genus" reg="Ophiocordyceps">O.</tp:taxon-name-part><tp:taxon-name-part taxon-name-part-type="species" reg="unilateralis">unilateralis</tp:taxon-name-part></tp:taxon-name></italic>). The phylogeny was inferred using the IQ-tree. Values at the nodes represent IQ-tree bootstrap proportions (on the left) and posterior probabilities (on the right). All values were shown at the nodes. The scale bar 0.02 indicates the number of expected mutations per site. The two new species were indicated in blue and red font within <italic><tp:taxon-name><tp:taxon-name-part taxon-name-part-type="genus" reg="Ophiocordyceps">O.</tp:taxon-name-part><tp:taxon-name-part taxon-name-part-type="species" reg="unilateralis">unilateralis</tp:taxon-name-part></tp:taxon-name></italic> core clade. Two species (<italic><tp:taxon-name><tp:taxon-name-part taxon-name-part-type="genus" reg="Tolypocladium">T.</tp:taxon-name-part><tp:taxon-name-part taxon-name-part-type="species" reg="inflatum">inflatum</tp:taxon-name-part></tp:taxon-name></italic> OSC 71235 and <italic><tp:taxon-name><tp:taxon-name-part taxon-name-part-type="genus" reg="Tolypocladium">T.</tp:taxon-name-part><tp:taxon-name-part taxon-name-part-type="species" reg="ophioglossoides">ophioglossoides</tp:taxon-name-part></tp:taxon-name></italic> CBS 100239) in <italic><tp:taxon-name><tp:taxon-name-part taxon-name-part-type="genus" reg="Tolypocladium">Tolypocladium</tp:taxon-name-part></tp:taxon-name></italic> were used as the outgroup taxa.</p></caption><graphic xmlns:xlink="http://www.w3.org/1999/xlink" xlink:href="mycokeys-99-269-g001.jpg" position="float" orientation="portrait" xlink:type="simple" id="oo_922066.jpg"><uri content-type="original_file" xlink:type="simple">https://binary.pensoft.net/fig/922066</uri></graphic></fig><fig id="F2" position="float" orientation="portrait"><object-id xmlns:xlink="http://www.w3.org/1999/xlink" content-type="doi" xlink:type="simple">10.3897/mycokeys.99.107565.figure2</object-id><object-id xmlns:xlink="http://www.w3.org/1999/xlink" content-type="arpha" xlink:type="simple">27D0FA5C-0BC0-56EB-9ECC-1B6716006A82</object-id><label>Figure 2.</label><caption><p>Phylogenetic tree of some genera of the <tp:taxon-name><tp:taxon-name-part taxon-name-part-type="subfamily">Formicinae</tp:taxon-name-part></tp:taxon-name> based on <italic><abbrev xmlns:xlink="http://www.w3.org/1999/xlink" xlink:title="mitochondrial cytochrome c oxidase subunit I" id="ABBRID0EM6AM" xlink:type="simple">COI</abbrev></italic> sequence data. The tree was generated from an alignment of 660 sites and 131 taxa. The phylogeny was inferred using the IQ-tree. Values at the nodes represent IQ-tree bootstrap proportions (on the left) and posterior probabilities (on the right). All values were shown at the nodes. The scale bar 0.05 indicates the number of expected mutations per site. The species (<italic><tp:taxon-name><tp:taxon-name-part taxon-name-part-type="genus" reg="Colonopsis">Colonopsis</tp:taxon-name-part></tp:taxon-name></italic> sp. <abbrev xmlns:xlink="http://www.w3.org/1999/xlink" xlink:title="Yunnan Herbal Herbarium" id="ABBRID0EAABM" xlink:type="simple">YHH</abbrev> 2210006 and <italic><tp:taxon-name><tp:taxon-name-part taxon-name-part-type="genus" reg="Colonopsis">Colonopsis</tp:taxon-name-part></tp:taxon-name></italic> sp. <abbrev xmlns:xlink="http://www.w3.org/1999/xlink" xlink:title="Yunnan Herbal Herbarium" id="ABBRID0ELABM" xlink:type="simple">YHH</abbrev> 2210007) are indicated in black and bold font in this work. The Latin name on the right of the tree refers to the pathogenic fungi infecting the host ants and the illustration refers to the fungi infecting ants in the wild. <italic><tp:taxon-name><tp:taxon-name-part taxon-name-part-type="genus" reg="Daceton">Daceton</tp:taxon-name-part><tp:taxon-name-part taxon-name-part-type="species" reg="armigerum">armigerum</tp:taxon-name-part></tp:taxon-name></italic> USNM was used as the outgroup taxa.</p></caption><graphic xmlns:xlink="http://www.w3.org/1999/xlink" xlink:href="mycokeys-99-269-g002.jpg" position="float" orientation="portrait" xlink:type="simple" id="oo_922067.jpg"><uri content-type="original_file" xlink:type="simple">https://binary.pensoft.net/fig/922067</uri></graphic></fig><table-wrap id="T3" position="float" orientation="portrait"><label>Table 3.</label><caption><p>Morphological comparison of two novel taxa and related species within <italic><tp:taxon-name><tp:taxon-name-part taxon-name-part-type="genus" reg="Ophiocordyceps">Ophiocordyceps</tp:taxon-name-part><tp:taxon-name-part taxon-name-part-type="species" reg="unilateralis">unilateralis</tp:taxon-name-part></tp:taxon-name></italic> complex.</p></caption><table id="TID0ENRBM" rules="all"><tbody><tr><th rowspan="1" colspan="1">Species</th><th rowspan="1" colspan="1">Host</th><th rowspan="1" colspan="1">Death position</th><th rowspan="1" colspan="1">Stromata</th><th rowspan="1" colspan="1">Ascomata</th><th rowspan="1" colspan="1">Perithecia (μm)</th><th rowspan="1" colspan="1">Asci (μm)</th><th rowspan="1" colspan="1">Prominent cap</th><th rowspan="1" colspan="1">Ascospores (μm)</th><th rowspan="1" colspan="1">Septation</th><th rowspan="1" colspan="1"><tp:taxon-name><tp:taxon-name-part taxon-name-part-type="genus" reg="Hirsutella">Hirsutella</tp:taxon-name-part></tp:taxon-name> asexual morph (μm)</th><th rowspan="1" colspan="1">Conidia (μm)</th><th rowspan="1" colspan="1">References</th></tr><tr><td rowspan="1" colspan="1">
                      <italic>
                        <tp:taxon-name><tp:taxon-name-part taxon-name-part-type="genus" reg="Ophiocordyceps">Ophiocordyceps</tp:taxon-name-part><tp:taxon-name-part taxon-name-part-type="species" reg="acroasca">acroasca</tp:taxon-name-part></tp:taxon-name>
                      </italic>
                    </td><td rowspan="1" colspan="1"><italic><tp:taxon-name><tp:taxon-name-part taxon-name-part-type="genus" reg="Camponotus">Camponotus</tp:taxon-name-part></tp:taxon-name></italic> sp.</td><td rowspan="1" colspan="1">biting leaf</td><td rowspan="1" colspan="1">single</td><td rowspan="1" colspan="1">hemispherical, 3 × 2–3 mm</td><td rowspan="1" colspan="1">ovoid, 247–296 × 176–225</td><td rowspan="1" colspan="1">cylindrical, 8-spored, 131–172 × 5–8</td><td rowspan="1" colspan="1">prominent, 3–5 × 4–6</td><td rowspan="1" colspan="1">vermiform, 83–108 × 2–3</td><td rowspan="1" colspan="1">4–5</td><td rowspan="1" colspan="1"><tp:taxon-name><tp:taxon-name-part taxon-name-part-type="genus" reg="Hirsutella">Hirsutella</tp:taxon-name-part></tp:taxon-name>-A type and <tp:taxon-name><tp:taxon-name-part taxon-name-part-type="genus" reg="Hirsutella">Hirsutella</tp:taxon-name-part></tp:taxon-name>-Ctype, 17–30 × 1–4</td><td rowspan="1" colspan="1">limoniform, 2–3 × 1–2</td><td rowspan="1" colspan="1">
                      <xref ref-type="bibr" rid="B47">Tang et al. (2023b)</xref>
                    </td></tr><tr><td rowspan="1" colspan="1">
                      <italic>
                        <tp:taxon-name><tp:taxon-name-part taxon-name-part-type="genus" reg="Ophiocordyceps">Ophiocordyceps</tp:taxon-name-part><tp:taxon-name-part taxon-name-part-type="species" reg="basiasca">basiasca</tp:taxon-name-part></tp:taxon-name>
                      </italic>
                    </td><td rowspan="1" colspan="1"><italic><tp:taxon-name><tp:taxon-name-part taxon-name-part-type="genus" reg="Camponotus">Camponotus</tp:taxon-name-part></tp:taxon-name></italic> sp.</td><td rowspan="1" colspan="1">biting leaf</td><td rowspan="1" colspan="1">single</td><td rowspan="1" colspan="1">spherical, 3 × 2 mm</td><td rowspan="1" colspan="1">flask-shaped or ovoid, 202–242 × 102–149</td><td rowspan="1" colspan="1">cylindrical, 8-spored, 96–188 × 4–9</td><td rowspan="1" colspan="1">hemispherical, 3–5 × 4–5</td><td rowspan="1" colspan="1">vermiform, 89–119 × 2–3</td><td rowspan="1" colspan="1">4–5</td><td rowspan="1" colspan="1"><tp:taxon-name><tp:taxon-name-part taxon-name-part-type="genus" reg="Hirsutella">Hirsutella</tp:taxon-name-part></tp:taxon-name>-A type, 10–23 × 1–5</td><td rowspan="1" colspan="1">oviform, 1–4 × 1–2</td><td rowspan="1" colspan="1">
                      <xref ref-type="bibr" rid="B47">Tang et al. (2023b)</xref>
                    </td></tr><tr><td rowspan="1" colspan="1">
                      <italic>
                        <tp:taxon-name><tp:taxon-name-part taxon-name-part-type="genus" reg="Ophiocordyceps">Ophiocordyceps</tp:taxon-name-part><tp:taxon-name-part taxon-name-part-type="species" reg="contiispora">contiispora</tp:taxon-name-part></tp:taxon-name>
                      </italic>
                    </td><td rowspan="1" colspan="1"><italic><tp:taxon-name><tp:taxon-name-part taxon-name-part-type="genus" reg="Camponotus">Camponotus</tp:taxon-name-part></tp:taxon-name></italic> sp.</td><td rowspan="1" colspan="1">biting leaf</td><td rowspan="1" colspan="1">single</td><td rowspan="1" colspan="1">disc-shaped, 0.7–1 mm</td><td rowspan="1" colspan="1">flask-shaped, 158–212 × 69–122</td><td rowspan="1" colspan="1">cylindrical, 8-spored, 89–130 × 4–9</td><td rowspan="1" colspan="1">hemispherical or square, 1–3 × 3–5</td><td rowspan="1" colspan="1">fusiform, 38–48 × 2–4</td><td rowspan="1" colspan="1">no obvious separation</td><td rowspan="1" colspan="1"><tp:taxon-name><tp:taxon-name-part taxon-name-part-type="genus" reg="Hirsutella">Hirsutella</tp:taxon-name-part></tp:taxon-name>-C type, 57–92 × 1–4</td><td rowspan="1" colspan="1">olivary or flask-shaped, 4–6 × 1–2</td><td rowspan="1" colspan="1">
                      <xref ref-type="bibr" rid="B47">Tang et al. (2023b)</xref>
                    </td></tr><tr><td rowspan="1" colspan="1">
                      <italic>
                        <tp:taxon-name><tp:taxon-name-part taxon-name-part-type="genus" reg="Ophiocordyceps">Ophiocordyceps</tp:taxon-name-part><tp:taxon-name-part taxon-name-part-type="species" reg="ansiformis">ansiformis</tp:taxon-name-part></tp:taxon-name>
                      </italic>
                    </td><td rowspan="1" colspan="1"><italic><tp:taxon-name><tp:taxon-name-part taxon-name-part-type="genus" reg="Colobopsis">Colobopsis</tp:taxon-name-part></tp:taxon-name></italic> sp.</td><td rowspan="1" colspan="1">biting leaf</td><td rowspan="1" colspan="1">single</td><td rowspan="1" colspan="1">hemispherical, 1–1.3 × 0.7–1 mm</td><td rowspan="1" colspan="1">flask-shaped, 174–290 × 99–128</td><td rowspan="1" colspan="1">cylindrical, 88–112 × 7–11</td><td rowspan="1" colspan="1">hemispherical, 4–7 × 2–4</td><td rowspan="1" colspan="1">lanceolate, 45–59 × 5–7</td><td rowspan="1" colspan="1">6–9</td><td rowspan="1" colspan="1"><tp:taxon-name><tp:taxon-name-part taxon-name-part-type="genus" reg="Hirsutella">Hirsutella</tp:taxon-name-part></tp:taxon-name>-A type, 15–24 × 3–4</td><td rowspan="1" colspan="1"/><td rowspan="1" colspan="1">This study</td></tr><tr><td rowspan="1" colspan="1">
                      <italic>
                        <tp:taxon-name><tp:taxon-name-part taxon-name-part-type="genus" reg="Ophiocordyceps">Ophiocordyceps</tp:taxon-name-part><tp:taxon-name-part taxon-name-part-type="species" reg="septa">septa</tp:taxon-name-part></tp:taxon-name>
                      </italic>
                    </td><td rowspan="1" colspan="1"><italic><tp:taxon-name><tp:taxon-name-part taxon-name-part-type="genus" reg="Camponotus">Camponotus</tp:taxon-name-part></tp:taxon-name></italic> sp.</td><td rowspan="1" colspan="1">biting leaf</td><td rowspan="1" colspan="1">single</td><td rowspan="1" colspan="1">hemispherical, 2 mm</td><td rowspan="1" colspan="1">fusoid-ellipsoid, 280–300 × 100–150</td><td rowspan="1" colspan="1">cylindrical, 8-spored, 125–165 × 12.5–15</td><td rowspan="1" colspan="1">–</td><td rowspan="1" colspan="1">lanceolate, 45–50 × 6–8</td><td rowspan="1" colspan="1">7–8</td><td rowspan="1" colspan="1">Hisutella-A type, 25 × 2–3; Hisutella-C type, 50 × 5.5</td><td rowspan="1" colspan="1">fusiform, 5–6 × 1–2; fusiform to narrowly lemoniform, 9 × 5</td><td rowspan="1" colspan="1">
                      <xref ref-type="bibr" rid="B24">Kobmoo et al. (2015)</xref>
                    </td></tr><tr><td rowspan="1" colspan="1">
                      <italic>
                        <tp:taxon-name><tp:taxon-name-part taxon-name-part-type="genus" reg="Ophiocordyceps">Ophiocordyceps</tp:taxon-name-part><tp:taxon-name-part taxon-name-part-type="species" reg="subtiliphialida">subtiliphialida</tp:taxon-name-part></tp:taxon-name>
                      </italic>
                    </td><td rowspan="1" colspan="1"><italic><tp:taxon-name><tp:taxon-name-part taxon-name-part-type="genus" reg="Camponotus">Camponotus</tp:taxon-name-part></tp:taxon-name></italic> sp.</td><td rowspan="1" colspan="1">biting leaf</td><td rowspan="1" colspan="1">single</td><td rowspan="1" colspan="1">disc-shaped, 2 × 1.2–1.9 mm</td><td rowspan="1" colspan="1">flask-shaped, 195–296 × 87–161</td><td rowspan="1" colspan="1">cylindrical, 8-spored, 89–119 × 5–9</td><td rowspan="1" colspan="1">hemispherical, 2–4 × 5–7</td><td rowspan="1" colspan="1">lanceolate, 52–72 × 5–8</td><td rowspan="1" colspan="1">6–7</td><td rowspan="1" colspan="1"><tp:taxon-name><tp:taxon-name-part taxon-name-part-type="genus" reg="Hirsutella">Hirsutella</tp:taxon-name-part></tp:taxon-name>-C type, 70–116 × 1–3</td><td rowspan="1" colspan="1">olivary, 6–10 × 3–6</td><td rowspan="1" colspan="1">
                      <xref ref-type="bibr" rid="B47">Tang et al. (2023b)</xref>
                    </td></tr><tr><td rowspan="1" colspan="1">
                      <italic>
                        <tp:taxon-name><tp:taxon-name-part taxon-name-part-type="genus" reg="Ophiocordyceps">Ophiocordyceps</tp:taxon-name-part><tp:taxon-name-part taxon-name-part-type="species" reg="tortuosa">tortuosa</tp:taxon-name-part></tp:taxon-name>
                      </italic>
                    </td><td rowspan="1" colspan="1"><italic><tp:taxon-name><tp:taxon-name-part taxon-name-part-type="genus" reg="Colobopsis">Colobopsis</tp:taxon-name-part></tp:taxon-name></italic> sp.</td><td rowspan="1" colspan="1">biting leaf</td><td rowspan="1" colspan="1">single to multiple</td><td rowspan="1" colspan="1">hemispherical, 1–1.9 × 0.8–1.3 mm</td><td rowspan="1" colspan="1">flask-shaped, 211–305 × 94–158</td><td rowspan="1" colspan="1">cylindrical, 92–134 × 7–13</td><td rowspan="1" colspan="1">hemispherical, 4–5 × 2–4</td><td rowspan="1" colspan="1">lanceolate, 47–64 × 5–7</td><td rowspan="1" colspan="1">6–7</td><td rowspan="1" colspan="1"><tp:taxon-name><tp:taxon-name-part taxon-name-part-type="genus" reg="Hirsutella">Hirsutella</tp:taxon-name-part></tp:taxon-name>-A type, 54–99 × 1–6</td><td rowspan="1" colspan="1">fusiform to limoniform, 6–8 × 3–5</td><td rowspan="1" colspan="1">This study</td></tr></tbody></table></table-wrap></tp:treatment-sec><ref-list><ref id="B47"><mixed-citation xmlns:xlink="http://www.w3.org/1999/xlink" xlink:type="simple"><person-group><name name-style="western"><surname>Tang</surname><given-names>DX</given-names></name><name name-style="western"><surname>Huang</surname><given-names>O</given-names></name><name name-style="western"><surname>Zou</surname><given-names>WQ</given-names></name><name name-style="western"><surname>Wang</surname><given-names>YB</given-names></name><name name-style="western"><surname>Wang</surname><given-names>Y</given-names></name><name name-style="western"><surname>Dong</surname><given-names>QY</given-names></name><name name-style="western"><surname>Sun</surname><given-names>T</given-names></name><name name-style="western"><surname>Yang</surname><given-names>G</given-names></name><name name-style="western"><surname>Yu</surname><given-names>H</given-names></name></person-group> (<year>2023b</year>) <article-title>Six new species of zombie-ant fungi from Yunnan in China.</article-title><source>IMA Fungus</source><volume>14</volume>(<issue>1</issue>): <fpage>1</fpage>–<lpage>9</lpage>. <ext-link xlink:href="10.1186/s43008-023-00114-9" ext-link-type="doi" xlink:type="simple">https://doi.org/10.1186/s43008-023-00114-9</ext-link></mixed-citation></ref><ref id="B24"><mixed-citation xmlns:xlink="http://www.w3.org/1999/xlink" xlink:type="simple"><person-group><name name-style="western"><surname>Kobmoo</surname><given-names>N</given-names></name><name name-style="western"><surname>Mongkolsamrit</surname><given-names>S</given-names></name><name name-style="western"><surname>Wutikhun</surname><given-names>T</given-names></name><name name-style="western"><surname>Tasanathai</surname><given-names>K</given-names></name><name name-style="western"><surname>Khonsanit</surname><given-names>A</given-names></name><name name-style="western"><surname>Thanakitpipattana</surname><given-names>D</given-names></name><name name-style="western"><surname>Luangsa-ard</surname><given-names>JJ</given-names></name></person-group> (<year>2015</year>) <article-title>New species of <italic><tp:taxon-name><tp:taxon-name-part taxon-name-part-type="genus">Ophiocordyceps</tp:taxon-name-part><tp:taxon-name-part taxon-name-part-type="species">unilateralis</tp:taxon-name-part></tp:taxon-name></italic>, an ubiquitous pathogen of ants from Thailand.</article-title><source>Fungal Biology</source><volume>119</volume>(<issue>1</issue>): <fpage>44</fpage>–<lpage>52</lpage>. <ext-link xlink:href="10.1016/j.funbio.2014.10.008" ext-link-type="doi" xlink:type="simple">https://doi.org/10.1016/j.funbio.2014.10.008</ext-link></mixed-citation></ref></ref-list></tp:taxon-treatment>
